# Supplementary material for: The validity of neoadjuvant chemotherapy with paclitaxel plus S-1 is not inferior to that of SOX regimen for locally advanced gastric cancer: an observational study
Source: BMC Cancer. 2022 Nov 28;22:1223. doi: 10.1186/s12885-022-10230-1 (PMC9703660; doi:10.1186/s12885-022-10230-1)
Supplement: Supplementary file 1 — Additional file 1. [file 12885_2022_10230_MOESM1_ESM.xlsx]

## Sheet: raw data
case No.	gender（1=male；2=female）	age	height (cm)	weight，kg	BMI（kg/m2）	admission date	operation date	discharge date	postoperative hospital stay (day)	Borrmann type（1=Ⅰ型；2=Ⅱ型；3=Ⅲ型；4=Ⅳ型）	tumor location（1=upper;2=middle;3=lower;4=diffuse)	Clinical stage	pre-T（2=2；3=3；4=4）	pre-N(0=N0;1=N1;2=N2;3=N3)	cTNM（2=stage Ⅱ；3= stageⅢ）	post-TNM stage	post-T(1=T1;2=T2;3=T3;4=T4)	post-N	pTNM stage	pTNM（0= stage 0；1=stageⅠ；2=stageⅡ；3=stage Ⅲ）	pTstage(0=T0;1=T1;2=T2;3=T3;4=T4)	pNstage(0=N0;1=N1;2=N2;3=N3)	Evaluation of efficacy（1=CR；2=PR;3=SD;4=PD）	TRG(0=TRG 0；1=TRG 1；2=TRG 2；3=TRG 3）	Neoadjuvant chemotherapy regimen	（1=SOX；2=PTXS）	Number of cycles	Pathological evaluation（1=CR；2=PR;3=SD;4=PD）	operation time，min	Scope of gastrectomy（1=total gastrectomy;2=subtotal gastrectomy)	digestive tract reconstruction	laparoscopic/open	blood，ml	complication	complication（1=Yes；0=No）	CEA	CA199	HGB	Differentiation type（1=Well-differentiated；2=Moderately differentiated；3=poorly differentiated）	Lauren type(1=intestinal；2=mixed；3=diffused）	tumor size，	pTNM stage	extent of resection(0=R0;1=R1)	pTNMstage(0=pcr;1=stageⅠ；2=stage Ⅱ；3=stage Ⅲ）	pT stage	pN stage	Number of positive lymph nodes	Total number of lymph nodes dissected	nerve invasion（0=N；1=Y)
1	1	55	173.5	64.5	21.4	2011/1/4	2011-01-06	2011-01-25	19	3	2	cT4N2M0	4	2	3	3	4	2	ypT4aN2M0	3	4	2	3	3	SOX	1	3	3	310	1	R-Y	laparoscopic	800		0	1.61ng/ml	27.67U/ml	135g/l	3	1	4	ypT4aN2M0	0	3	T4a	N2	5	27	0
2	1	59	170	82	28.4	2011/12/28	2011-01-15	2011-01-29	14	3	1	cT4N3M0	4	3	3	3	3	1	ypT2N0M0	1	2	0	2	1	SOX	1	3	2	370	1	R_Y	laparoscopic	200	Abdominal bleeding/abdominal infection	1	12.98ng/ml	3.84U/ml	87g/l	2	2	4.0*2.5	ypT2N0M0	1	1	T2	N0	0	27	0
3	1	39	178	67	21.1	2011/5/28	2011-06-10	2011-06-30	20	3	1	cT4aN2M0	4	2	3	3	4	2	pT4bN2M1	3	4	2	4	3	SOX	1	3	4	280	1	R-Y	laparoscopic	200		0	5.63ng/ml	5.86U/ml	93g/l	3	2	8.0×8.0	pT4bN2M1	1	3	T4b	N2	4	18	0
4	1	46	168	70	24.8	2011/6/10	2011-06-13	2011-07-01	18	4	4	cT4aN2M0	4	2	3	2	3	1	pT4aN3M0	3	4	3	2	3	PTXS	2	3	3	490	1	R-Y	laparoscopic	300		0	2.63ng/ml	165.3U/ml	138g/l	3	3	14×13	pT4aN3M0	1	3	T4a	N3	9	44	0
5	1	63	163	68	25.6	2011/6/17	2011-06-30	2011-07-14	14	4	4	cT4aN1M0	4	1	3	3	4	1	pT4aN2M0	3	4	2	3	3	SOX	1	3	3	330	1	R-Y	laparoscopic	200		0	16.08ng/ml	14.8U/ml	155g/l	3	2	15*14	pT4bN2M0	1	3	T4b	N2	4	34	0
6	1	58	165	51	18.7	2011/8/6	2011-08-11	2011-08-26	15	3	3	cT4aN1M0	4	1	3	3	4	1	pT4aN0M0	2	4	0	3	3	SOX	1	3	3	210	2	Billroth-I	laparoscopic	200		0	20.55ng/ml	251.4U/ml	108g/l	3	3	7.0×5.0	pT4aN0M0	0	2	T4a	N0	0	40	0
7	1	24	182	84.5	25.5	2011/2/25	2011-03-02	2011-03-11	9	4	3	cT3N1M0	3	1	2	2	3	1	pT4bN0M0	2	4	0	3	3	SOX	1	3	3	245	1	R-Y	laparoscopic	150		0	1.07ng/ml	17.15u/ml	99g/l	3	3	6.5×2	pT4bN0M0	1	3	T4b	N0	0	41	0
8	2	64	155	56	23.3	2011/8/12	2011-09-05	2011-06-22	11	4	2	T4aN2M0	4	2	3	3	4	2	pT4aN0M0	2	4	0	3	3	PTXS	2	3	2	420	2	Billroth-II	open	800		0	2.84	<0.6	117	3	2	7	IIB	0	2	T4a	N0	0	38	0
9	1	67	175	57.5	18.8	2012/2/15	2012-02-20	2012-03-07	16	3	1	cT4aN2M0	4	2	3	3	4	2	pT3N2M0	3	3	2	2	3	SOX	1	3	2	225	1	R-Y	laparoscopic	20	Pulmonary infection	1	7.09ng/ml	69.49U/ml	138g/l	2	1	5*4.5	pT3N2M0	0	3	T3	N2	4	54	0
10	2	55	161	50	19.3	2012/2/27	2012-03-05	2012-03-22	17	3	3	cT4aN1M0	4	1	3	3	4	1	ypT0N0M0	0	0	0	3	0	SOX	1	3	1	250	2	Billroth-I	laparoscopic	30		0	1.85ng/ml	3.83U/ml	95g/l	2	2	3*2	ypT0N0M0	0	0	T0	N0	0	23	0
11	1	67	167	67	24.0	2012/6/13	2012-06-18	2012-06-29	11	3	3	cT3N2M0	3	2	3	3	3	2	pT4aN1M0	3	4	1	3	3	SOX	1	3	3	320	1	R-Y	laparoscopic	50		0	No	No	154g/l	3	3	2.5*2.0	pT4aN1M0	0	3	T4a	N1	1	21	0
12	1	56	176	60	19.4	2012/6/21	2012-06-25	2012-07-12	17	2	1	cT3N1M0	3	1	2	2	2	1	ypT0N0M0	0	0	0	2	0	SOX	1	3	1	270	1	R-Y	laparoscopic	50		0	No	NO	104g/l	1	1	3#2	ypT0N0M0	0	0	T0	N0	0	80	0
13	2	49	160	72	28.1	2012/6/25	2012-06-27	2012-07-09	12	3	3	cT4N1M0	4	1	3	2	3	1	ypT3N0M0	2	3	0	2	2	SOX	1	3	2	240	2	Billroth-I	laparoscopic	30		0	1.98ng/ml	12.24U/ml	144g/l	2	2	3.5*3	ypT3N0M0	0	2	T3	N0	0	19	1
14	2	69	158	58	23.2	2012/9/6	2012-09-12	2012-09-26	14	3	1	cT4aN3M0	4	3	3	3	4	3	ypT3N0M0	2	3	0	3	2	SOX	1	3	3	200	1	R-Y	laparoscopic	100	lymphatic leakage	1	7.75ng/ml	25.24U/ml	104g/l	3	3	5.5*4	ypT3N0M0	0	2	T3	N0	0	24	0
15	1	45	159	48.5	19.2	2012/9/21	2012-09-26	2012-10-11	15	3	2	cT4bN2M0	4	2	3	3	4	2	pT3N3M0	3	3	3	3	3	SOX	1	3	2	290	1	R-Y	laparoscopic	80	Wound infection	1	5.61ng/ml	22.21U/ml	108g/l	3	2	7.0×5.0	pT3N3M0	0	3	T3	N3	23	36	1
16	1	50	165	73	26.8	2012/10/11	2012-10-17	2012-11-12	26	3	2	cT4N2M0	4	2	3	3	4	2	ypT4N0M0	2	4	0	3	3	PTXS	2	3	3	385	1	R-Y	laparoscopic	100	abdominal infection	1	3.3ng/ml	20.45U/ml	127g/l	3	2	3.5*3	ypT4N0M0	0	2	T4	N0	0	22	0
17	1	39	168	56	19.8	2012/10/18	2012-10-24	2012-11-05	12	3	3	cT4aN1M0	4	1	3	3	4	2	ypT4N2M0	3	4	2	3	3	SOX	1	3	3	170	2	Billroth-I	laparoscopic	50		0	2.23ng/ml	8.07U/ml	119g/l	3	3	6.5×5	ypT4N2M0	0	3	T4	N2	3	42	0
18	1	53	167	52	18.6	2012/12/4	2012-12-12	2012-12-28	16	3	2	cT4N2M0	4	2	3	3	4	2	ypT3N1M0	2	3	1	2	3	SOX	1	3	2	250	1	R-Y	laparoscopic	150	wound infection	1	1.15ng/ml	7.04U/ml	100g/l	3	3	4*3	ypT3N1M0	0	2	T3	N1	2	47	0
19	1	71	158	65	26.0	2013/1/6	2013-01-16	2013-01-29	13	3	1	cT3N1M0	3	1	2	2	3	1	ypT2N1M0	2	2	1	3	2	SOX	1	3	3	300	1	R-Y	laparoscopic	100		0	117ng/ml	24.46U/ml	128g/l	3	1	3.2×1.8	ypT2N1M0	0	2	T2	N1	2	20	0
20	1	46	172	58	19.6	2013/5/17	2013-05-24	2013-06-03	10	4	3	cT4bN2M0	4	2	3	3	4	2	ypT2N3M0	3	2	3	2	3	SOX	1	3	2	250	2	Billroth-I	laparoscopic	50		0	1.54ng/ml	7.79U/ml	150g/l	3	1	5.5*3.5	ypT2N3M0	0	3	T2	N3	11	24	0
21	1	63	171	64	21.9	2013/6/3	2013-06-07	2013-06-18	11	3	2	cT3N0M0	3	0	2	2	3	0	ypT3N0M0	2	3	0	2	2	SOX	1	3	2	180	2	Billroth-I	laparoscopic	100		0	2.68ng/ml	34.9U/ml	135g/l	3	2	1.6	ypT3N0M0	0	2	T3	N0	0	13	0
22	2	52	165	53	19.5	2013/7/8	2013-07-12	2013-07-22	10	3	3	cT4N1M0	4	1	3	2	3	1	ypT2N0M0	1	2	0	2	2	SOX	1	3	2	180	2	Billroth-I	laparoscopic	100		0	2.33ng/ml	14.77U/ml	106g/l	2	2	2	ypT2N0M0	0	1	T2	N0	0	22	0
23	1	61	161	58	22.4	2013/8/27	2013-09-02	2013-09-12	10	3	1	cT4aN3M0	4	3	3	3	4	2	ypT3N0M0	2	3	0	2	3	SOX	1	3	2	380	2	Esophagogastric anastomosis	laparoscopic	100		0	1.29ng/ml	13.33U/ml	108g/l	2	1	2.2	ypT3N0M0	0	2	T3	N0	0	16	0
24	1	52	170	72	24.9	2013/8/27	2013-09-09	2013-10-10	31	1	1	cT4aN1M0	4	1	3	2	3	1	ypT3N0M0	2	2	0	2	3	SOX	1	3	2	465	2	Esophagogastric anastomosis	laparoscopic	100		0	15.88ng/ml	9.65U/ml	151g/l	3	1	3*2.8	ypT3N0M0	0	2	T3	N0	0	12	1
25	1	47	173	81	27.1	2013/9/	2013-09-11	2013-09-24	13	3	3	cT4aN2M0	4	2	3	3	4	2	ypT3N3M0	3	3	3	3	3	SOX	1	3	3	265	2	Billroth-II	laparoscopic	100		0	2.68ng/ml	14.56U/ml	157g/l	3	3	4*2.8	ypT3N3M0	0	3	T3	N3	7	24	0
26	1	66	176	78	25.2	2013/9/12	2013-09-18	2013-12-19	92	3	1	cT3N1M0	3	1	2	2	3	1	ypT3N0M0	2	3	0	3	3	SOX	1	3	3	360	1	R-Y	laparoscopic	200	anastomotic leakage	1	3.35ng/ml	20.65U/ml	125g/l	3	2	4.7	ypT3N0M0	0	2	T3	N0	0	26	0
27	1	68	156	55	22.6	2014/3/6	2014-03-12	2014-03-24	12	3	3	cT4aN1M0	4	1	3	3	4	1	pT3N2M0	3	3	2	3	3	PTXS	2	3	3	265	1	R-Y	laparoscopic	200		0	1.8ng/ml	39.62U/ml	134g/l	3	1	5*3	pT3N2M0	0	3	T3	N2	3	26	1
28	1	51	170	74	25.6	2014/5/23	2014-05-28	2014-06-09	12	3	1	cT4N2M0	4	2	3	3	4	2	pT3N3M0	3	3	3	3	3	SOX	1	3	3	350	1	R-Y	laparoscopic	100		0	1.17ng/ml	6.32U/ml	111g/l	2	1	6×5	pT3N3M0	0	3	T3	N3	10	31	1
29	2	53	160	60	23.4	2014/6/3	2014-06-04	2014-06-13	9	1	1	cT4aN2M0	4	2	3	3	4	2	ypT2N2M0	2	2	2	3	3	SOX	1	3	4	300	1	R-Y	laparoscopic	100		0	4.9ng/ml	25.8U/ml	125g/l	2	1	2.5	ypT2N2M0	0	2	T2	N2	4	24	0
30	1	63	171	90	30.8	2014/10/8	2014-10-16	2014-11-19	34	3	3	cT4aN2M0	4	2	3	3	4	1	ypT3N2M0	3	3	2	2	2	SOX	1	3	2	400	1	R-Y	laparoscopic	600	abdominal infection	1	54.14ng/ml	5.41U/ml	102g/l	2	1	9×7	ypT3N2M0	0	3	T3	N2	3	18	0
31	2	29	168	64	22.7	2014/10/10	2014-10-17	2014-10-29	12	3	2	cT4aN3M0	4	3	3	3	4	2	ypT4aN3bM0	3	4	3	3	2	PTXS	2	3	3	330	1	R-Y	laparoscopic	100		0	1.73ng/ml	4.33U/ml	133g/l	3	2	8.0×4.0	ypT4aN3M0	1	3	T4a	N3	20	60	1
32	2	65	165	42	15.4	2014/10/13	2014-10-20	2014-11-03	14	3	2	cT4aN2M0	4	2	3	3	4	2	ypT3N0M0	2	3	0	3	1	SOX	1	3	3	140	2	Billroth-I	laparoscopic	50		0	7.43ng/ml	21.80ng/ml	124g/l	3	2	6	ypT3N0M0	0	2	T3	N0	0	29	0
33	2	65	162	45	17.1	2014/11/17	2014-11-21	2014-12-04	13	3	2	cT4aN1M0	4	1	3	2	3	1	ypT1bN0M0	1	1	0	2	2	SOX	1	3	2	295	2	Billroth-I	laparoscopic	50		0	1.22ng/ml	14.39U/ml	88g/l	3	1	0.7	ypT1bN0M0	0	1	T1b	N0	0	30	0
34	1	58	167	55	19.7	2014/12/4	2014-12-08	2014-12-22	14	3	3	cT3N1M0	3	1	2	2	3	1	ypT3N0M0	2	3	0	3	3	SOX	1	3	3	210	2	Billroth-I	laparoscopic	50	gastroparesis	1	4.91ng/ml	74.44U/ml	110g/l	3	1	5*3.5	ypT3N0M0	0	2	T3	N0	0	37	1
35	1	62	160	57	22.7	2014/12/26	2015-01-05	2015-01-19	14	3	1	cT3N0M0	3	0	2	2	3	0	ypT3N1M0	2	3	1	2	3	PTXS	2	3	2	260	1	R-Y	laparoscopic	50		0	7.3ng/ml	17.98u/ml	149g/l	3	3	6	ypT3N1M0	0	2	T3	N1	2	25	1
36	1	56	161	56	21.6	2014/12/31	2015-01-08	2015-01-26	18	3	1	cT4aN1M0	4	1	3	2	3	1	ypT3N0M0	2	3	0	2	2	SOX	1	3	2	240	1	R-Y	laparoscopic	100		0	1.3ng/ml	12.05U/ml	155g/l	1	1	2.5*2.5	ypT3N0M0	0	2	T3	N0	0	51	0
37	1	60	168	84	29.8	2015/4/22	2015-05-06	2015-05-25	19	3	1	uT4N3M0	4	3	3	3	4	3	pT4aN3M0	3	4	3	3	3	SOX	1	3	3	370	2	Esophagogastric anastomosis	laparoscopic	300	Respiratory failure	1	2.29ng/ml	307.6U/ml	163g/l	3	1	9×7	pT4aN3M0	0	3	T4a	N3	28	62	0
38	1	64	178	75	23.7	2015/4/27	2015-05-07	2015-05-20	13	3	2	cT4N1M1	4	1	3	2	3	1	ypT2N0M0	1	2	0	2	2	SOX	1	3	2	280	1	R-Y	laparoscopic	400	central venous catheter infection	1	18.10ng/ml	15.17U/ml	149g/l	3	3	2.6	ypT2N0M0	0	1	T2	N0	0	18	0
39	2	65	153	61	26.1	2015/5/27	2015-06-02	2015-06-10	8	3	1	cT4N1M0	4	1	3	2	3	0	ypT4N0M0	2	4	0	2	3	PTXS	2	3	2	240	1	R-Y	laparoscopic	100		0	1.26ng/ml	7.11U/ml	110g/l	3	2	7.0×5.5	ypT4N0M0	0	2	T4a	N0	0	48	1
40	1	50	169	63	22.1	2015/6/18	2015-06-29	2015-07-10	11	3	1	cT4N1M0	4	1	3	2	3	1	ypT3N0M0	2	3	0	2	3	SOX	1	3	2	240	1	R-Y	laparoscopic	50		0	0.95ng/ml	7.03U/ml	118g/l	2	1	7.0×6.0	ypT3N0M0	0	2	T3	N0	0	26	0
41	1	62	175	70	22.9	2015/7/6	2015-07-13	2015-07-27	14	3	3	uT4aN2M0	4	2	3	2	1	2	ypT4aN0M0	2	4	0	3	2	SOX	1	3	3	180	2	Billroth-II+braun	laparoscopic	50		0	2.67ng/ml	4.77U/ml	115g/l	2	1	3.5*3	ypT4aN0M0	0	2	T4a	N0	0	25	0
42	2	41	149	48	21.6	2015/7/31	2015-08-07	2015-08-17	10	4	4	cT4N0M0	4	0	3	3	4	1	ypT3N0M0	2	3	0	2	3	SOX	1	3	2	210	1	R-Y	laparoscopic	100		0	4.15ng/ml	20.75U/ml	121g/l	3	3	13×9	ypT3N0M0	0	2	T3	N0	0	32	0
43	1	61	173	60	20.0	2015/8/4	2015-08-10	2015-08-18	8	3	2	cT3N1M0	3	1	2	2	3	1	ypT4aN1M0	3	4	1	3	3	PTXS	2	3	3	180	1	R-Y	laparoscopic	50		0	3.48ng/ml	15.36U/ml	134g/l	3	2	4.5*3	ypT4aN1M0	0	3	T4a	N1	1	27	0
44	1	55	171	63	21.5	2015/8/12	2015-08-19	2015-09-02	14	3	1	cT3N1M0	3	1	2	2	3	1	ypT3N1M0	2	3	1	3	2	SOX	1	3	3	390	2	Esophagogastric anastomosis	laparoscopic	400		0	2.08ng/ml	9.18U/ml	147g/l	2	1	4*1.5	ypT3N1M0	0	2	T3	N1	2	16	0
45	1	66	168	62	22.0	2015/8/18	2015-09-02	2015-09-10	8	3	1	cT3N1M0	3	1	2	2	3	1	pT4aN2M0	3	4	2	4	3	SOX	1	3	4	180	1	R-Y	laparoscopic	50		0	8.17ng/ml	24.0U/ml	116g/l	3	2	5.5*4	pT4aN2M0	0	3	T4a	N2	4	20	1
46	1	50	168	69	24.4	2015/10/8	2015-10-12	2015-10-23	11	3	1	cT4aN3M0	4	3	3	3	3	3	ypT3N3M0	3	3	3	3	3	PTXS	2	3	3	300	1	R-Y	laparoscopic	100		0	5.05ng/ml	19.42U/ml	117g/l	2	1	10×8	ypT3N3M0	0	3	T3	N3	26	34	1
47	1	47	168	72	25.5	2015/10/8	2015-10-16	2015-10-26	10	3	2	cT4aN1M0	4	1	3	2	3	1	ypT3N1M0	2	3	1	3	3	PTXS	2	3	3	230	1	R-Y	laparoscopic	50		0	2.77ng/ml	6.25U/ml	140g/l	3	3	5.5*3.5	ypT3N1M0	0	2	T3	N1	2	43	0
48	1	69	174	57	18.8	2015/10/22	2015-10-27	2015-11-06	10	3	1	cT4aN3M0	4	3	3	3	3	2	ypT3N1M0	2	3	1	3	3	SOX	1	3	3	310	1	R-Y	laparoscopic	50		0	19.89ng/ml	12.21U/ml	128g/l	3	2	3	ypT3N1M0	0	2	T3	N1	1	23	1
49	1	64	172	77	26.0	2015/12/3	2015-12-11	2015-12-22	11	3	1	cT4aN3M0	4	3	3	3	4	3	ypT3N0M0	2	3	0	3	1	PTXS	2	3	2	270	1	R-Y	laparoscopic	50		0	6.46ng/ml	27.29U/ml	140g/l	3	3	3*1.5	ypT3N0M0	0	2	T3	N0	0	28	0
50	1	61	178	103	32.5	2016/1/20	2016-01-26	2016-02-14	19	3	1	cT4aN1M0	4	1	3	2	3	1	ypT3N0M0	2	3	0	2	1	SOX	1	3	2	200	1	R-Y	laparoscopic	50		0	1.05ng/ml	11.99U/ml	159g/l	1	1	3	ypT3N0M0	0	2	T3	N0	0	24	0
51	1	54	168	52	18.4	2016/2/14	2016-02-29	2016-03-09	9	3	1	cT4aN2M0	4	2	3	3	4	1	ypT3N1M0	2	3	1	2	3	SOX	1	3	2	280	1	R-Y	laparoscopic	150		0	3.84ng/ml	27.14U/ml	152g/l	3	2	4*2.5	ypT3N1M0	0	2	T3	N1	2	28	1
52	1	58	172	69	26.3	2016/3/3	2016-03-09	2016-03-21	12	3	3	cT4aN1M0	4	1	3	2	3	1	ypT3N0M0	2	3	0	2	2	SOX	1	3	2	220	2	Billroth-I	laparoscopic	50		0	2.03ng/ml	28.83U/ml	94g/l	3	1	6	ypT3N0M0	0	2	T3	N0	0	21	0
53	1	61	172	65	22.0	2016/5/3	2016-05-06	2016-05-18	12	3	1	uT4aN1M0	4	1	3	3	4	1	ypT3N2M0	3	3	2	3	3	SOX	1	3	3	290	1	R-Y	laparoscopic	20		0	2.96ng/ml	159.3U/ml	156g/l	2	1	2.5*1.5	ypT3N2M0	0	3	T3	N2	4	19	1
54	2	66	162	48	18.3	2016/5/26	2016-06-01	2016-06-15	14	3	1	cT4N1M0	4	1	3	2	3	1	ypT3N0M0	2	3	0	2	2	PTXS	2	3	2	280	2	Esophagogastric anastomosis	laparoscopic	100		0	2.71ng/ml	9.68U/ml	114g/l	2	1	3.5	ypT3N0M0	0	2	T3	N0	0	14	1
55	2	41	157	53	21.5	2016/6/16	2016-06-21	2016-06-29	8	3	1	cT4aN1M0	4	1	3	2	3	1	ypT3N0M0	2	3	0	2	2	SOX	1	3	2	240	1	R-Y	laparoscopic	20		0	2.25ng/ml	12.13U/ml	101g/l	3	2	7.0×6.0	ypT3N0M0	0	2	T3	N0	0	30	1
56	1	62	164	60	22.3	2016/7/4	2016-07-08	2016-07-18	10	3	1	cT4aN1M0	4	1	3	3	4	1	ypT3N1M0	2	3	1	3	3	SOX	1	3	3	330	1	R-Y	open	100		0	1.95ng/ml	16.61U/ml	135g/l	1	1	5.5	ypT3N1M0	0	2	T3	N1	2	41	1
57	1	67	170	73	25.3	2016/7/4	2016-07-11	2016-07-20	9	3	1	uT3N0M0	3	0	2	2	3	0	ypT3N0M0	2	3	0	2	2	SOX	1	3	2	200	1	R-Y	open	100		0	2.16ng/ml	8.11U/ml	132g/l	2	1	3*1.5	ypT3N0M0	0	2	T3	N0	0	29	1
58	1	58	169	72	25.2	2016/7/18	2016-07-29	2016-08-05	7	3	3	uT4aN1M0	4	1	3	3	4	1	ypT3N1M0	2	3	1	3	3	SOX	1	3	3	250	1	R-Y	open	20		0	3.99ng/ml	64.22U/ml	168g/l	3	2	3*3	ypT3N1M0	0	2	T3	N1	2	32	1
59	1	52	175	77	25.1	2016/7/28	2016-08-10	2016-08-19	9	3	1	uT4aN1M0	4	1	3	2	3	0	ypT3N2M0	3	3	2	3	2	SOX	1	3	3	300	1	R-Y	open	300		0	4.11ng/ml	13.7U/ml	105g/l	3	2	1	ypT3N2M0	0	3	T3	N2	5	56	1
60	1	53	170	60	20.8	2016/8/15	2016-08-23	2016-09-01	9	3	1	cT4aN2M0	4	2	3	2	3	1	ypT4aN1M0	3	4	1	3	3	SOX	1	3	3	310	1	R-Y	laparoscopic	100		0	5.1ng/ml	37.77U/ml	127g/l	3	2	2.5	ypT4aN1M0	0	3	T4a	N1	1	42	1
61	1	69	161	58	22.4	2016/9/1	2016-09-06	2016-09-14	8	3	1	cT4aN1M0	4	1	3	2	3	1	ypT1aN0M0	1	1	0	2	1	SOX	1	3	2	280	1	R-Y	laparoscopic	20		0	2.53ng/ml	5.52U/ml	130g/l	2	1	0.2	ypT1aN0M0	0	1	T1a	N0	0	16	0
62	1	45	171	71	24.3	2016/8/29	2016-09-13	2016-09-21	8	3	3	uT4aN1M0	4	2	3	3	4	1	ypT4aN3M0	3	4	3	4	2	SOX	1	3	4	120	2	Billroth-I	laparoscopic	50		0	3.45ng/ml	127.8U/ml	152g/l	3	3	2.5*1.8	ypT4aN3M0	0	3	T4a	N3	8	22	1
63	2	42	155	60	25.0	2016/10/17	2016-10-21	2016-10-31	10	3	3	uT4aN2M0	4	2	3	2	3	1	ypT3N3M0	3	3	3	2	2	PTXS	2	3	3	180	2	Billroth-II+braun	laparoscopic	20		0	0.909ng/ml	9.48U/ml	132g/l	3	3	2	ypT3N3M0	0	3	T3	N3	10	21	0
64	1	72	176	74	23.9	2016/10/20	2016-10-26	2016-11-08	13	3	1	cT4aN2M0	4	2	3	3	4	2	pT4aN3M0	3	4	3	3	3	SOX	1	3	3	350	2	Esophagogastric anastomosis	laparoscopic	100		0	19.27ng/ml	16.88U/ml	135g/l	3	3	5*2.5	pT4aN3M0	0	3	T4a	N3	10	20	1
65	2	48	154	43	18.1	2016/10/28	2016-11-14	2016-11-21	7	3	3	cT3N2M0	3	2	3	2	3	1	ypT3N2M0	3	3	2	3	3	SOX	1	3	3	261	2	Billroth-II+braun	laparoscopic	20		0	5.32ng/ml	0.6U/ml	106g/l	3	1	3	ypT3N2M0	0	3	T3	N2	4	15	1
66	1	66	168	79	28.0	2016/11/21	2016-11-29	2016-12-07	8	3	4	uT4aN1M0	4	1	3	3	4	1	ypT3N0M0	2	3	0	2	2	SOX	1	3	2	260	1	R-Y	laparoscopic	50		0	2.02ng/ml	17.21u/ml	57g/l	3	1	4.5/3	ypT3N0M0	0	2	T3	N0	0	54	1
67	1	55	176	72	23.2	2016/12/19	2016-12-21	2016-12-30	9	4	4	cT4aN2M0	4	2	3	3	4	2	ypT4aN2M0	3	4	2	3	3	PTXS	2	3	3	426	1	R-Y	laparoscopic	50		0	2.25ng/ml	31.04U/ml	138g/l	3	2	4	ypT4aN2M0	0	3	T4a	N2	6	55	1
68	1	49	168	72	25.5	2017/1/4	2017-01-16	2017-01-23	7	3	2	yuT4aN1M0	4	1	3	3	4	1	ypT3N3M0	3	3	3	3	3	SOX	1	3	3	240	2	Billroth-II+braun	open	50		0	1.38ng/ml	0.6U/ml	144g/l	2	1	1.5*1.5	ypT3N3M0	0	3	T3	N3	8	35	1
69	1	58	163	61	23.0	2017/1/9	2017-01-16	2017-01-25	9	3	2	cT4aN2M0	4	2	3	3	4	2	ypT3N2M0	3	3	2	2	3	SOX	1	3	2	290	1	R-Y	open	400		0	1.45ng/ml	15.22U/ml	117g/l	3	1	3.5	ypT3N2M0	0	3	T3	N2	6	25	1
70	1	74	160	50	19.5	2017/1/12	2017-01-18	2017-01-26	8	3	3	cT3N2M0	2	3	3	3	3	2	ypT2N0M0	1	2	0	2	3	PTXS	2	3	2	170	2	Billroth-II+braun	laparoscopic	50		0	10.95ng/ml	26.84U/ml	93g/l	3	3	4	ypT2N0M0	0	1	T2	N0	0	23	1
71	1	67	165	75	27.5	2017/2/6	2017-02-13	2017-02-21	8	3	1	yuT4aN2M0	4	2	3	2	3	1	ypT1bN0M0	1	1	0	2	1	SOX	1	3	2	250	1	R-Y	laparoscopic	50		0	2.74ng/ml	0.791U/ml	135g/l	2	1	1.7	ypT1bN0M0	0	1	T1b	N0	0	43	0
72	1	57	172	65	22.0	2017/3/24	2017-03-29	2017-04-07	9	3	3	yuT4aN1M0	4	1	2	3	4	1	ypT4aN1M0	3	4	1	4	2	SOX	1	3	4	215	1	R-Y	open	50		0	1.27ng/ml	18.85U/ml	118g/l	2	1	4*2	ypT4aN1M0	0	3	T4a	N1	1	13	1
73	1	74	170	57	19.7	2017/4/13	2017-04-19	2017-04-26	7	3	1	uT4aN2M0	4	2	3	2	3	1	pT3N1M0	2	3	1	3	2	SOX	1	3	3	220	1	R-Y	open	100		0	10.54ng/ml	16.85U/ml	130g/l	2	2	2.4	pT3N1M0	0	2	T3	N1	1	31	0
74	1	62	173	70	23.4	2017/4/20	2017-04-28	2017-05-05	7	3	1	cT4aN2M0	4	2	3	3	4	2	ypT1bN0M0	1	1	0	3	2	SOX	1	3	2	260	1	R-Y	open	100		0	0.68ng/ml	13.94U/ml	131g/l	2	1	2.4	ypT1bN0M0	0	1	T1b	N0	0	19	0
75	2	67	155	50	20.8	2017/5/2	2017-05-08	2017-05-24	16	3	1	yuT4aN1	4	1	2	2	3	1	ypT3N0M0	2	3	0	2	3	PTXS	2	3	2	375	1	Esophagogastric anastomosis	open	50		0	101.6ng/ml	20.72U/ml	101g/l	2	1	6.5	ypT3N0M0	0	2	T3	N0	0	51	0
76	1	62	161	63	24.3	2017/5/12	2017-05-16	2017-05-25	9	3	1	cT4aN2M0	4	2	3	3	4	2	ypT4bN3M0	3	4	3	3	3	SOX	1	3	3	205	1	R-Y	open	50		0	5.22ng/ml	336.6U/ml	124g/l	3	1	6.5	ypT4bN3M0	1	3	T4b	N3	8	28	1
77	1	58	160	55	21.5	2017/5/25	2017-05-31	2017-06-07	7	3	3	cT4N2M0	4	2	3	2	3	1	ypT3N0M0	2	3	0	2	2	SOX	1	3	2	180	2	毕II+braun+uncut	open	50		0	3.78ng/ml	20.2U/ml	132g/l	2	1	3.5	ypT3N0M0	0	2	T3	N0	0	25	1
78	1	60	170	66	22.8	2017/5/25	2017-05-31	2017-06-08	8	3	3	cT4N0M0	4	0	2	2	3	0	ypT4aN2M0	3	4	2	4	3	PTXS	2	3	4	240	2	毕II+braun+uncut	laparoscopic	50		0	13.05ng/ml	91.72U/ml	145g/l	3	2	10	ypT4aN2M0	0	3	T4a	N2	5	21	0
79	1	55	172	71	24.0	2017/5/27	2017-06-02	2017-06-09	7	3	1	cT4aN2M0	4	2	3	2	3	1	ypT2N0M0	1	2	0	2	1	SOX	1	3	2	225	1	R-Y	open	50		0	1.31ng/ml	9.56U/ml	141g/l	3	1	2.5	ypT2N0M0	0	1	T2	N0	0	31	0
80	1	68	165	63.5	23.3	2017/6/1	2017-06-06	2017-06-14	8	3	2	cT4aN2M0	4	2	3	2	3	1	ypT3N0M0	2	3	0	2	3	SOX	1	3	2	200	1	R-Y	open	50		0	1.52ng/ml	7.59U/ml	79g/l	3	1	2.2	ypT3N0M0	0	2	T3	N0	0	23	1
81	1	69	164	55	20.4	2017/6/7	2017-06-12	2017-06-20	8	3	3	cT4aN1M0	4	1	3	3	4	1	ypT1bN1M0	1	1	1	3	2	SOX	1	3	2	240	1	R-Y	open	50		0	2.12ng/ml	41.21U/ml	152g/l	3	2	1.5	ypT1bN1M0	0	1	T1b	N1	1	35	0
82	1	59	184	60	17.7	2017/6/12	2017-06-16	2017-06-26	10	3	1	cT4aN2M0	4	2	3	3	4	1	ypT3N2M0	3	3	2	3	3	SOX	1	3	3	210	1	R-Y	open	50		0	5.21ng/ml	7.55U/ml	95g/l	2	1	8	ypT3N2M0	0	3	T3	N2	3	47	0
83	1	72	166	54	19.6	2017/6/15	2017-06-20	2017-06-27	7	3	1	cT4aN1M0	4	1	3	3	4	1	ypT3N0M0	2	3	0	2	2	SOX	1	3	2	205	1	R-Y	laparoscopic	20		0	0.881ng/ml	16.04U/ml	93g/l	3	1	1.3	ypT3N0M0	0	2	T3	N0	0	50	1
84	1	52	183	54	16.1	2017/7/12	2017-07-18	2017-07-25	7	3	3	cT3N3M0	3	3	3	2	3	1	ypT4aN2M0	3	4	2	2	3	PTXS	2	3	3	170	2	Billroth-II+braun	laparoscopic	50		0	6.36ng/ml	71.52U/ml	65g/l	3	2	5*4	ypT4aN2M0	0	3	T4a	N2	5	30	1
85	1	60	180	109	33.6	2017/7/27	2017-08-01	2017-08-08	7	3	1	cT4aN1M0	4	1	3	3	4	1	ypT3N2M0	3	3	2	3	3	SOX	1	3	3	250	1	R-Y	laparoscopic	100		0	3.34ng/ml	0.6U/ml	140g/l	2	3	6	ypT3N2M0	0	3	T3	N2	4	35	1
86	1	60	168	71.5	25.3	2017/8/8	2017-08-14	2017-08-25	11	4	1	cT4N2M0	4	2	3	3	4	1	ypT3N0M0	2	3	0	3	2	SOX	1	3	2	240	1	R-Y	laparoscopic	50		0	2.07ng/ml	10.71U/ml	140g/l	3	2	4.5*2.5	ypT3N0M0	0	2	T3	N0	0	24	1
87	1	55	170	61	21.1	2017/8/3	2017-08-15	2017-09-01	17	3	1	cT4aN1M0	4	1	3	2	3	1	pT3N3M0	3	3	3	3	2	PTXS	2	3	3	180	2	Esophagogastric anastomosis	laparoscopic	300		0	68.53ng/ml	8.59U/ml	135g/l	2	1	5.6	pT3N3M0	0	3	T3	N3	7	20	1
88	1	69	166	72	26.1	2017/8/17	2017-08-22	2017-08-29	7	3	1	cT4aN3M0	4	3	3	3	4	1	ypT3N2M0	3	3	2	3	2	PTXS	2	3	3	300	1	R-Y	laparoscopic	100		0	2.88ng/ml	0.6U/ml	106g/l	3	2	3*2.2	ypT3N2M0	0	3	T3	N2	5	36	1
89	2	51	158	62	24.8	2017/9/6	2017-09-11	2017-09-19	8	3	3	cT4aN2M0	4	2	3	2	3	0	ypT0N0M0	0	0	0	2	0	SOX	1	3	1	195	2	Billroth-II+braun	laparoscopic	50		0	3.32ng/ml	15.12U/ml	129g/l	2	1	2	ypT0N0M0	0	0	T0	N0	0	18	0
90	1	65	173	60	20.1	2017/10/12	2017-10-17	2017-10-25	8	3	1	cT4aN0M0	4	0	2	2	3	0	ypT0N0M0	0	0	0	3	0	SOX	1	3	1	210	1	R-Y	laparoscopic	50	lymphatic leakage	1	6.26ng/ml	11.52U/ml	148g/l	3	1	6	ypT0N0M0	0	0	T0	N0	0	47	0
91	2	34	163	51	19.2	2017/10/13	2017-10-17	2017-10-27	10	3	1	cT4aN1M0	4	1	3	2	3	0	ypT4aN0M0	2	4	0	2	2	PTXS	2	3	2	240	1	R-Y	laparoscopic	50		0	0.472ng/ml	23.02U/ml	96g/l	3	2	5.5	ypT4aN0M0	0	2	T4a	N0	0	29	1
92	2	60	163	64	24.1	2017/10/18	2017-10-27	2017-11-03	7	3	1	cT3N2M0	2	3	3	2	3	1	ypT3N0M0	2	3	0	2	2	SOX	1	3	2	200	1	R-Y	open	50		0	3.89ng/ml	44.28U/ml	120g/l	1	1	1.2	ypT3N0M0	0	2	T3	N0	0	25	0
93	1	61	171	52	17.8	2017/10/31	2017-11-08	2017-11-16	8	3	1	cT4aN1M0	4	1	3	3	4	1	ypT3N2M0	3	3	2	3	2	SOX	1	3	3	180	1	R-Y	laparoscopic	30		0	3.74ng/ml	511.1U/ml	130g/l	2	1	2.8*2.0	ypT3N2M0	0	3	T3	N2	3	17	0
94	2	69	151	53	23.2	2017/11/8	2017-11-15	2017-11-27	12	3	1	cT4aN3M0	4	3	3	3	3	2	ypT3N2M0	3	3	2	3	2	PTXS	2	3	3	216	1	R-Y	laparoscopic	50		0	17.78ng/ml	10.83U/ml	125g/l	2	1	5*4	ypT3N2M0	0	3	T3	N2	3	40	0
95	1	66	165	56	20.6	2017/11/29	2017-12-04	2017-12-13	9	3	1	cT4aN2M0	4	2	3	3	4	1	ypT3N3M0	3	3	3	3	3	SOX	1	3	3	240	1	R-Y	laparoscopic	200		0	73.27ng/ml	4.2U/ml	89g/l	3	2	5.5	ypT3N3M0	0	3	T3	N3	17	26	1
96	2	72	154	43	18.1	2017/10/31	2017-11-03	2017-11-13	10	3	3	cT4aN2M0	4	2	3	3	4	1	ypT3N3M0	3	3	3	3	2	SOX	1	3	3	153	2	Billroth-II+braun	laparoscopic	30		0	2.26ng/ml	317.5U/ml	114g/l	3	3	2.5*1.8	ypT3N3M0	0	3	T3	N3	7	18	0
97	2	33	164	45	16.7	2017/9/7	2017-09-12	2017-09-19	7	3	2	cT4aN2M0	4	2	3	3	4	2	ypT4aN2M0	3	4	2	3	3	SOX	1	3	3	240	2	Billroth-II+braun	laparoscopic	50		0	0.78ng/ml	122.9U/ml	102g/l	3	2	5.2	ypT4aN2M0	0	3	T4a	N2	3	26	1
98	1	56	175	64.5	21.1	2017/6/29	2017-07-03	2017-07-13	10	3	3	cT4aN2M0	4	2	3	3	4	1	ypT4aN3M0	3	4	3	3	3	PTXS	2	3	3	240	2	Billroth-II+braun	laparoscopic	100		0	12.67ng/ml	1.17U/ml	107g/l	3	3	5.5	ypT4aN3M0	0	3	T4a	N3	37	40	1
99	2	67	155	50	20.8	2017/5/2	2017-05-08	2017-05-24	16	3	1	yuT3N1	3	1	2	2	3	1	ypT3N0M0	2	3	0	3	3	PTXS	2	3	3	375	1	Esophagogastric anastomosis	laparoscopic	50		0	101.6ng/ml	20.72U/ml	101g/l	2	1	6.5	ypT3N0M0	0	2	T3	N0	0	51	0
100	2	61	156	60	24.7	2016/8/11	2016-08-16	2016-08-24	8	3	2	cT4aN2M0	4	2	3	3	4	1	ypT3N0M0	2	3	0	2	3	SOX	1	3	2	270	1	R-Y	laparoscopic	100		0	2.19ng/ml	11.93U/ml	128g/l	2	1	7	ypT3N0M0	0	2	T3	N0	0	25	1
101	1	57	168	63	22.3	2016/5/25	2016-06-06	2016-06-14	8	3	2	cT4N1M0	4	1	3	2	3	1	ypT4aN1M0	3	4	1	3	3	PTXS	2	3	3	209	1	R-Y	laparoscopic	50		0	3.08ng/ml	14.36U/ml	152g/l	3	2	4*1	ypT4aN1M0	0	3	T4a	N1	2	27	0
102	1	58	174	78	25.8	2016/3/30	2016-04-05	2016-04-21	16	3	1	cT4N2M0	4	2	3	2	2	1	ypT2N2M0	2	2	2	2	1	SOX	1	3	2	315	1	R-Y	laparoscopic	20		0	4.65ng/ml	10.45U/ml	141g/l	2	1	4	ypT2N2M0	0	2	T2	N2	3	41	0
103	1	64	160	62	24.2	2016/4/29	2016-05-09	2016-05-18	9	3	3	cT4N2M0	4	2	3	2	3	1	ypT4aN3M1	3	4	3	4	1	PTXS	2	3	4	150	2	Billroth-II+braun	laparoscopic	50		0	3.46ng/ml	21.96ng/ml	105g/l	3	2	2.5*1.5	ypT4aN3M1	1	3	T4a	N3	15	36	1
[truncated: 14 more columns]
